# Supplementary material for: Characterization of the Complete Mitogenomes of Four Dacinae Species (Diptera: Tephritidae) with Phylogenetic Analysis
Source: Animals (Basel). 2025 Nov 15;15(22):3301. doi: 10.3390/ani15223301 (PMC12649545; doi:10.3390/ani15223301)
Supplement: Supplementary file 1 [file animals-15-03301-s001.zip]

Archive with 1 entries (1 files):
- animals-3960197-supplementary.docx
